# Supplementary material for: Sortase A Inhibitor Protein Nanoparticle Formulations Demonstrate Antibacterial Synergy When Combined with Antimicrobial Peptides
Source: Molecules. 2023 Feb 24;28(5):2114. doi: 10.3390/molecules28052114 (PMC10004702; doi:10.3390/molecules28052114)
Supplement: Supplementary file 1 [file molecules-28-02114-s001.zip]

Archive with 1 entries (1 files):
- molecules-2184800-supplementary.pdf
